# Supplementary material for: Whole Genome Profiling of Lung Microbiome in Solid Organ Transplant Recipients Reveals Virus Involved Microecology May Worsen Prognosis
Source: Front Cell Infect Microbiol. 2022 Mar 16;12:863399. doi: 10.3389/fcimb.2022.863399 (PMC8967177; doi:10.3389/fcimb.2022.863399)
Supplement: Supplementary file 3 [file Table_1.xlsx]

## Sheet: Sheet1
Sample number	Type of transplantation	Gender	Age	BMI	History of chronic disease	SOFA	APACHE							Viral results of mNGS												ICU days	The Prognosis of 90 days	Cause of death
								WBC(×10^9/L)	NE(neutrophilicgranulocyte) ratio	Serum creatinine(μmol/L)	AST/ALT	C-reactive protein(mg/L)	Procalcitonin	CMV	TTV	BKV	EBV	B19	HHV-7	HSV1	VZV	CMV IgG(U/mL)	CMV IgM(U/mL)	CMV-DNA	EBV-DNA
S1	Liver	male	55	24.1	HBV，HTN	3	10	3.56	0.879	79.9	41/83	8.08		0	0	0	0	0	0	0	0	negative	negative	negative	negative	17	Survival
S2	Lung	male	71	21.5	Non	7	10	15.44	0.873	67.7	38/19	3.45	0.15	0	0	0	0	0	0	0	0	negative	negative	negative	negative	8	Survival
S3	Lung	male	71	20.3	CHD、TB	7	11	8.67	0.901	49.3	19/20	6.49	2.47	0	0	0	0	0	0	0	0	negative	negative	negative	negative	13	Survival
S4	Lung	male	68	17.6	Non	8	12	6.95	0.817	46.5	57/31	22.8	0.32	0	4	0	0	0	0	0	0	negative	negative	negative	negative	15	Death	Septic shock, severe pneumonia, unclear pathogen
S5	Lung	male	50	15.9	HTN	8	5	3.19	0.758	68.6	16/15	2	<0.05	0	0	0	0	0	0	0	0	negative	negative	negative	negative	8	Survival
S6	Liver（twice）	male	36	20	HBV	9	6							0	8	0	0	126	0	0	0	negative	negative	negative	negative	17	Survival
S7	Kidney	male	35	25	Uremia	/	/	15.71	0.863	963.6	25/3	31.81		186	0	119	0	0	0	0	0	positive	positive	negative	negative	0	Survival
S8	Kidney	male	46	25.4	Non	7	14							0	0	0	0	0	0	0	0	negative	negative	negative	negative	10	Survival
S9	Kidney	male	49	21.1	HBV、HTN	/	/	6.38	0.848	130.8	28/53	79.1		23	0	0	0	0	0	0	0	negative	negative	<1.0E4	negative	0	Survival
S10	Kidney	female	64	20	Non	6	18	3.28	0.893	278.1	1.5			9	3	0	0	0	0	0	0	positive	negative	negative	negative	17	Death	Septic shock，fungal infection
S11	Liver	female	65	24.3	HBV	4	13	8.05	0.873	59.1	48/68	51.78		0	0	0	0	0	0	0	0	negative	negative	negative	negative	22	Survival
S12	Lung	male	55	21.6	Non	9	12							0	14	0	0	0	0	0	0	negative	negative	negative	negative	11	Survival
S13	Kidney	male	46	22.1	HTN	2	4	9.16	0.682	162.9	49/38	10.99	0.07	0	0	0	0	0	0	0	0	negative	negative	negative	negative	2	Survival
S14	Kidney	female	41	19.1	HTN	5	11							0	8	126	0	20886	0	0	0	negative	negative	negative	negative	1	Survival
S15	Liver	female	49	20.8	HBV	13	8	6.36	0.589	81.8	38/21	6.34	25.68	0	0	0	0	0	0	0	0	negative	negative	negative	negative	22	Survival
S16	Lung	female	64	16.4	HTN	3	9	1.72	0.714	124.4	21/15	18.66		0	0	0	0	0	0	0	0	negative	negative	negative	negative	9	Survival
S17	Kidney	female	42	21.2	HTN	/	/	12.86	0.929	88.6	26/23		0.14	0	0	0	0	0	0	0	0	negative	negative	negative	negative	0	Survival
S18	Kidney	male	36	18.7	HTN	/	/	9.13	0.909	195.7	35/51	21.97	0.47	0	0	0	0	0	0	0	0	negative	negative	negative	negative	0	Survival
S19	Kidney	female	39	18.7	Non	8	8	0.86	0.57	663.8	20/11	150.76	1.38	2	0	0	0	0	0	0	0	negative	negative	383000	negative	9	Death	Severe lung infection
S20	Kidney（twice）	male	61	22.9	HTN	8	10	8.52	0.546	297.4	18/8	7.17	0.3	0	0	0	0	0	0	0	0	negative	negative	negative	negative	7	Survival
S21	Kidney	male	45	27	DM	6	11			493.6	13/0		2.57	0	3	0	0	0	0	0	0	negative	negative	negative	negative	1	Survival
S22	Kidney	male	54	20.2	HTN	8	22	16.42	0.97	899.6	8/2	74.64	1.58	0	0	0	0	0	0	0	0	negative	negative	negative	negative	30	Death	Severe pneumonia, ARDS, Legionella infection
S23	Kidney	male	33	18.3	HTN	9	11	10.38	0.948	489	26/0	65.45	2.42	0	0	0	0	0	0	0	0	negative	negative	negative	negative	23	Survival
S24	Kidney	male	41	18.2	HBV、HTN	/	/	9.49	0.89	492.7	20/10	8.44	0.23	66	0	0	0	0	0	0	0	negative	negative	negative	negative	0	Survival
S25	Kidney	female	43	16.9	Non	/	/	1.62	0.846	131.8	18/6	65.48	0.43	44	91	0	0	0	0	0	0	positive	negative	negative	negative	0	Survival
S26	Kidney	male	43	18.3	HBV、HTN、DM	7	10	9.61	0.972	311.5	13/4	112.89	1.29	72	0	0	0	0	0	0	0	positive	negative	negative	negative	0	Death	Severe pneumonia，Influenza B and PJP infection
S27	Lung	male	66	19.7	Non	7	5							0	0	0	1681	0	0	0	0	negative	negative	negative	positive	12	Survival
S28	Kidney	male	48	26	Non	6	15	11.33	0.923	553.6	92/16	79.56	1.43	9	0	0	96	0	0	0	0	positive	positive	negative	positive	15	Death	Severe pneumonia, PJP and virus infection
S29	Kidney	female	56	17.9	Non	/	/	4.43	0.799	196.1	20/10	1.21		0	0	0	0	0	0	0	15	negative	negative	negative	negative	0	Survival
S30	Kidney	male	52	24.9	Non	/	/	12.83	0.908	299.5	23/12	30.42	0.31	579	0	0	0	0	0	0	0	positive	negative	negative	negative	0	Survival
S31	Kidney	male	34	17.5	Non	/	/	3.65	0.817	162.4	11/10	49.18	0.49	0	0	0	0	0	0	0	0	negative	negative	negative	negative	0	Survival
S32	Lung	male	53	19	HBV	5	6							0	0	0	0	0	5	0	0	negative	negative	negative	negative	10	Survival
S33	Lung	male	68	18.8	TB	5	13	13.38	0.919	4739	36/15	2.52	0.94	0	0	0	0	0	0	0	0	negative	negative	negative	negative	6	Survival
S34	Kidney	female	51	21.9	HTN	/	/							3	0	0	0	0	0	0	0	positive	negative	negative	negative	0	Survival
S35	Kidney	female	57	20.3	HTN	4	11	5.48	0.895	159	47/22	101.82	1.83	30	86	0	0	0	0	0	0	positive	negative	negative	negative	10	Survival
S36	Lung	male	62	15.8	Non	7	7	12.89	0.94	47.8	71/16	7.26	0.48	5	0	0	0	0	0	0	0	positive	negative	negative	negative	10	Death	Lung infections, Candida, CMV and Pseudomonas infections, intrathoracic infection
S37	Lung	male	60	27.4	Non	11	17	6.45	0.659	80.5	20/6	7.2	<0.05	433	0	0	0	0	0	0	0	positive	positive	negative	negative	6	Survival
S38	Kidney	male	36	22.9	HTN	4	7	7.96	0.84	187.2	17/41	15.38	0.13	10	0	0	0	0	0	0	0	positive	positive	negative	negative	4	Survival
S39	Kidney	male	57	22	HTN、 COPD	2	7	2.3	0.01582	147.3	13/2	<0.5		0	29	0	0	0	0	454	0	negative	negative	negative	negative	18	Survival
S40	Kidney	male	48	22.9	Non	7	11							0	0	0	0	0	0	9	0	negative	negative	negative	negative	16	Death	Septic shock, PJP infection
S41	Kidney	female	44	21.9	Chronic bronchitis	/	/							0	0	0	0	0	0	9	0	negative	negative	negative	negative	4	Survival
S42	Lung	male	74	20.2	Non	11	18							0	0	0	12	0	0	50	0	negative	negative	negative	negative	19	Survival
S43	Lung	male	58	19.1	Non	7	16							0	0	0	0	0	0	0	0	negative	negative	negative	negative	6	Survival
